# Supplementary material for: Nanohydroxyapatite/Titanate Nanotube Composites for Bone Tissue Regeneration
Source: J Funct Biomater. 2022 Dec 17;13(4):306. doi: 10.3390/jfb13040306 (PMC9786793; doi:10.3390/jfb13040306)
Supplement: Supplementary file 1 [file jfb-13-00306-s001.zip]

Archive with 1 entries (1 files):
- jfb-2036850-supplementary.pdf
